# Supplementary material for: Synthesis of Fe2O3/TiO2 Photocatalytic Composites for Methylene Blue Degradation as a Novel Strategy for High-Value Utilisation of Iron Scales
Source: Materials (Basel). 2024 Sep 16;17(18):4546. doi: 10.3390/ma17184546 (PMC11432992; doi:10.3390/ma17184546)
Supplement: Supplementary file 1 [file materials-17-04546-s001.zip]

Archive with 1 entries (1 files):
- materials-3155398-supplementary.pdf
